# Supplementary material for: Psychological Impact of AI-Simplified Brain MRI Reports: A Randomized Trial of Patient Understanding, Anxiety, and Health Literacy
Source: J Clin Med. 2026 May 28;15(11):4158. doi: 10.3390/jcm15114158 (PMC13258259; doi:10.3390/jcm15114158)
Supplement: Supplementary file 1 [file jcm-15-04158-s001.zip]

Archive with 1 entries (1 files):
- jcm-4296036-supplementary.pdf
